# Supplementary material for: Factor analysis for construct validity of a trunk impairment scale in Parkinson’s disease: a cross-sectional study
Source: Front Neurol. 2024 Jan 3;14:1303215. doi: 10.3389/fneur.2023.1303215 (PMC10791816; doi:10.3389/fneur.2023.1303215)
Supplement: Supplementary file 1 [file Table_1.xlsx]

## Sheet: Sheet1
Appendix. Trunk Impairment Scale for Parkinson's disease (Items and Scoring Criteria)
Item	Method		Scoring Criteria
Perception of trunk verticality	With the patient sitting on the edge of the bed or in a chair with no backrest, with both feet off the ground, the examiner holds each side of the patient's shoulders and shifts the patient's trunk from side to side. The examiner asks the patient when she/he felt that her/his trunk was in a vertical position. The examiner then records the degree of deviation of the trunk angle from a vertical lin…		0 = Angle deviation ≥30◦ 1 = Angle deviation <30◦ and ≥20◦ 2 = Angle deviation <20◦ and ≥10◦ 3 = Angle deviation <10◦
Right trunk rotation muscle strength	The patient is asked to rotate her/his body to the left side from a supine position. Cross her/his arms in front of chest and keep legs straight. Ask the patient to roll over without pushing against the floor with their hands or feet or pulling on the bedding. Isometric contractions for stabilization and activation of muscles other than the external oblique (e.g., pectoralis major) during rolling…		0 = Right external oblique muscle contraction is absent 1 = Right external oblique muscle contraction is visible, but the patient body can not roll 2 = Right side scapula can be lifted, but the trunk cannot be rotated fully 3 = The trunk can be rotated fully
Left trunk rotation muscle strength	The patient is asked to rotate her/his body to the right side from a supine position.		Scoring is the same as for the right trunk rotation muscle strength
Righting reflex on the left side (seeing right side reflex activity)	With the patient sitting on the edge of the bed or in a chair with no backrest, the examiner pushes her/his shoulder laterally to the left (approximately 30 degrees) and scores the patient according to the degree of reflex produced on the right side of the trunk.		0 = No reflex and fall 1 = The reflex is observed, but fall 2 = The reflex is weak, but the patient can almost recover her/his trunk erect posture as before 3 = The reflex is strong enough, and the patient can recover her/his trunk erect posture immediately as before
Righting reflex on the right side (seeing left side reflex activity)	The examiner pushes the patient’s shoulder laterally (approximately 30 degrees) to the right side.		Scoring is the same as for the righting reflex on the left side.
Verticality of trunk	Ask the patient to remain in the sitting position.		0 = Can not maintain the vertical sitting position 1 = The sitting position can only be maintained leaning to one side, and the patient can not correct her/his posture to an vertical position. 2 = The patient can sit vertically if asked to do so. 3 = The patient can sit vertically as usual.
Strength of abdominal muscle	Abdominal muscle strength is assessed with the patient resting in a 45-degree semi-reclined position in a wheelchair/high-back chair. The patient is asked to take a sitting position with his shoulders off from the back of the chair.		0 = Can not sit up 1 = Can sit up if there is no resistance to the movement 2 = Can sit up despite mild pressure on the sternum 3 = The patient has strong abdominal muscles and can sit up despite considerable resistance.
Based on Fujiwara T, et al. Development of a new measure to assess trunk impairment after stroke (trunk impairment scale): its psychometric properties. Am J Phys Med Rehabil. 2004;83(9):681-8. Modified with permission of the original author, Toshiyuki Fujiwara.
